# Supplementary material for: Associations of Plasma Glutamatergic Metabolites with Alpha Desynchronization during Cognitive Interference and Working Memory Tasks in Asymptomatic Alzheimer’s Disease
Source: Cells. 2024 Jun 4;13(11):970. doi: 10.3390/cells13110970 (PMC11171970; doi:10.3390/cells13110970)
Supplement: Supplementary file 1 [file cells-13-00970-s001.zip]

Archive with 1 entries (1 files):
- cells-2986745-supplementary.pdf
